# Supplementary material for: Effects of Soybean Phosphate Transporter Gene GmPHT2 on Pi Transport and Plant Growth under Limited Pi Supply Condition
Source: Int J Mol Sci. 2023 Jul 5;24(13):11115. doi: 10.3390/ijms241311115 (PMC10342517; doi:10.3390/ijms241311115)
Supplement: Supplementary file 1 [file ijms-24-11115-s001.zip]

Archive with 5 entries (5 files):
- FigureS1.pptx
- Table S1.pdf
- Table S2.pdf
- Table S3.pdf
- Table S4.pdf
